# Supplementary material for: Identification of antibodies induced by immunization with the syphilis vaccine candidate Tp0751
Source: Vaccine. Author manuscript; Available in PMC 2025 Sep 12. (PMC12431793; doi:10.1016/j.vaccine.2025.126804)
Supplement: supplementary material [file NIHMS2107194-supplement-supplementary_material.xlsx]

## Sheet: Supplemental Table 1
Supplemental Table 1. Primers used for single cell sequencing
Primer Name	Chain	PCR Round	Direction	Sequence
rb-H-1-F	Heavy	1	Forward	ATGGAGACTGGGCTGCGCTGG
rb-H-1-R	Heavy	1	Reverse	AGATCATGAGGGTGTCCTTG
rb-H-2-1F	Heavy	2	Forward	AGAAGGAGATATACATATGCAGCAGCTGGAGCAGTCCG
rb-H-2-2F	Heavy	2	Forward	AGAAGGAGATATACATATGCAGTCGGTGAAGGAGTCCG
rb-H-2-3F	Heavy	2	Forward	AGAAGGAGATATACATATGCAGTCGTTGGAGGAGTCCG
rb-H-2-4F	Heavy	2	Forward	AGAAGGAGATATACATATGCAGTCGCTGGAGGAGTCCG
rb-H-2-5F	Heavy	2	Forward	AGAAGGAGATATACATATGCAGGAGCAGCTGAAGGAG
rb-H-2-6F	Heavy	2	Forward	AGAAGGAGATATACATATGCAGTCGGTGAAGGACTCCG
rb-H-2-7F	Heavy	2	Forward	AGAAGGAGATATACATATGCAGGAGCAGTTGAAGGAGTC
rb-H-2-8F	Heavy	2	Forward	AGAAGGAGATATACATATGCAGTCGGTGGAGGAGTCC
rb-H-2-9F	Heavy	2	Forward	AGAAGGAGATATACATATGCAGTCCTTGGAGGAGTCC
rb-H-2-1R	Heavy	2	Reverse	GGCTTTGTTAGCAGCCGGATTAGTGGGCACGTGGGCTTGCTG
rb-L-1-F	Light	1	Forward	ATGGACACGAGGGCCCCCAC
rb-L-1-R1	Light	1	Reverse	ACAGTCACCCCTATTGAAG
rb-L-1-R2	Light	1	Reverse	GCAGTCACCCCTGTTGAA
rb-L-1-R3	Light	1	Reverse	ACAGTTCTTCCTACTGAAGCT
rb-L-2-1F	Light	2	Forward	AGAAGGAGATATACATATGGCSCTTGTGATGACCCAGACTC
rb-L-2-2F	Light	2	Forward	AGAAGGAGATATACATATGGCAGCCGTGCTGCTGACCCAGA
rb-L-2-3F	Light	2	Forward	AGAAGGAGATATACATATGGATGTYGTGATGACCCAGACTCCA
rb-L-2-4F	Light	2	Forward	AGAAGGAGATATACATATGGACCCTRTGCTGACCCAGACTC
rb-L-2-5F	Light	2	Forward	AGAAGGAGATATACATATGGCTCAAGTGCTGACCCAGACTC
rb-L-2-6F	Light	2	Forward	AGAAGGAGATATACATATGGCCATCGATATSACCCAGACTTAT
rb-L-2-1R	Light	2	Reverse	GGCTTTGTTAGCAGCCGGATTACCTAYTGAAGCTCTGGACGA
rb-L-2-2R	Light	2	Reverse	GGCTTTGTTAGCAGCCGGATTAACAGTCACCCCTATTGAAGCTCTGG
rb-L-2-3R	Light	2	Reverse	GGCTTTGTTAGCAGCCGGATTAGCAGTCACCCCTGTTGAAGCTCT
rb-L-2-4R	Light	2	Reverse	GGCTTTGTTAGCAGCCGGATTACAGTTCTTCCTACTGAAGCTCAGG

## Sheet: Supplemental Table 2
Supplemental Table 2. Individual Rabbit Data from Figure 2.
	Figure 2D				Figure 2F				Figure 2G
	% Tp0751_24-237+ of Total Ig+				% IgM- of Tp0751_24-237+				% IgM- Tp0751_24+ of Total Ig+
Rabbit#	Control SP	SP	PBMC		Control SP	SP	PBMC		Control SP	SP	PBMC
207		0.3319	0.1222			38.7	81.2			0.1284	0.0992
209		0.2425	3.1443			38.8	97.1			0.0941	3.0531
210		0.1266	1.021			55.1	78.3			0.0698	0.7995
213		0.1946	0.3641			50.8	96.2			0.0989	0.3502
215		0.1068	0.2336			59.8	88.5			0.0639	0.2067
216		0.336	0.1813			36.9	82.1			0.124	0.1489
218		0.1626	0.5552			24.1	89.7			0.0392	0.498
224	0.031				11.4				0.0035
225	0.01				20				0.002
226	0.0211				16.67				0.0035
227	0.0242				11.41				0.0028

## Sheet: Supplemental Table 3
Supplemental Table 3. Sequences of cloned antibodies.
Name	V	D	J	Heavy Chain Variable Region Amino Acid Sequence
2091E9	IGHV1S69*01	IGHD2-1*01	IGHJ3*01	QSVEESGGRLVTPGGSLTLTCTVSGFSLSSYVMTWVRQAPGKGLEWIGYIYIDGYTTWYASWVKGRFTISRTSTTVDLKMTSLSTEDTATYFCVRVGATIDFMMRRLDLWGQGTLVTVSS
2092D1	IGHV1S69*01	IGHD7-1*01	IGHJ3*02	QSVEESGGRLVTPGTPLTLTCTASGFSLSNYALSWVRQAPGKGLEWIGIINSYGDTYYATWAKGRFTISKTSTTVDLKLTSPTTEDTATYFCARASYYGWSIRIDRLDLWGQGTLVTVSS
2092D3	IGHV1S69*01	IGHD6-1*01	IGHJ4*02	QSVEESGGRLVTPGTPLTLTCTVSGFSLSSYTMSWVRQAPGKGLEWIGVISGSDTLSYATWAKGRFTISKTSTTVDLKITSPTTADTATYFCARDGGYSDYDHAPNIWGPGTLVTVSL
2092E3	IGHV1S69*01	IGHD6-1*01	IGHJ4*02	QSVEESGGRLVTPGTPLTLTCTVSGIDLSSYAMSWVRQAPGKGLEWIGVIGDMDIVSYATWAKGRFTISKTSTTVDLKITSPTTADTATYFCAGDGGYSDYDHAPNIWGPGTLVTVSL
2092E4	IGHV1S69*01	IGHD5-1*01	IGHJ4*01 F	QSVEESGGRLVTPGTPLTLTCTVSGIDLSSTDISWIRLTPEKGLEWIGTIWNIGLTSFAKWAKGRFSISKAATTVDLTITRPTSDDTAAYFCAKGSLWGPGTTVTVSS
2101A3	IGHV1S43*01	IGHD8-1*01	IGHJ4*01	QSLEESGGGLVKPGGTLTLTCKASGFDLSSYYYMCWVRQAPGKGLEWIACTYISSGSTWYASWAKGRFTVSKPSSTTVTLQMTSLTAADTATYFCAREVGSPEYGYYLDLWGPGTLVTVSS
2101B3	IGHV1S40*01	Not identified	IGHJ4*01	QSLEESGGDLVKPGASLTLTCTASGLDFSGYYYICWVRQAPGKGLEWIGCIWPGDGDTDYASWAKGRFTVSKTSSTTVDLKVTTLTAADTATYFCGRLLGSGSAYFNLWGPGTLVTVSS
2101D12	IGHV1S45*01	IGHD3-1*01	IGHJ4*01F	QQLEESGGGLVKPGGTLTLTCKASGWDFSSSYWISWVRQAPGKGLEWIAYINTDSLKTYYATWAKGRFTVSKTSSTTVTLQVTSLTAADTATYFCADGAFWGPGTLVTVSS
2131F4	IGHV1S40*01	IGHD8-1*01	IGHJ4*01	QSVEESGGDLVKPEGSLTLTCTASEFSFNTNHYVCWVRQAPGKGLEWLACVAGGGSGATYYATWAKGRFTLSRTSSSTVTLEMTSLAPADTATYFCARVDSTDFNFDLWGPGTLVTVSS
2131H12	IGHV1S40*01	IGHD2-1*01 F	IGHJ4*01	QSVEESGGDLVKPGASLTLTCTASGFSFKYNAYMCWVRQAPGKGLEWIACIYGGDTDNTYYASWAKGRFSISKTSSTTVTLQMTSLTAADTATYFCSRASSVFTYDYSDYIHGRFKLWGPGTLVTVSS
				Light Chain Variable Region Amino Acid Sequence
2091E9	IGKV1S23*01	N/A	IGKJ1-2*01	DVVMTQTPSSVSAAVRGTVTIKCQASPSVYSDYLSWYQQKPGQRPKLLMYGTSTLASGVPSRFKGSGSGTQFTLTISDVQCDDAATYYCAGGFNSGADSFAFGGGTEVVVQ
2092D1	IGKV1S36*01	N/A	IGKJ1-2*01	DVVMTQTPASVEVAVGGTVTIKCQASQNIYSDLSWYQQKPGQPPKLLMYDVFILASGVSWGFKGSGSGTEFTLTISDLECADAATYYCQQGFTGTNVDNPLGGGTEVVVK
2092D3	IGKV1S10*01	N/A	IGKJ1-2*01	DVVMTQTPASVEAAVGGTVTIKCQASQSIYNYLAWYQQKPGQPPKLLIYQASKVASGVPSRFKGRGSGTQFTLTISDLECADAATYYCQWSFYDSNYIGAFGGGTEVVVK
2092E3	IGKV1S10*01	N/A	IGKV1S10*01	DVVMTQTPASVEAAVGGTVTIKCHASESIYDYLAWYQQKPGQPPKLLISKASTLASGVPSGFKASGSGTLFTLTISDLECADAATYYCQWSFYDHYYVGAFGGGTEVVVK
2092E4	IGKV1S15*01	N/A	IGKJ1-2*01	AQVPTQTPSSVSAAVGGTVTINCQASQSVYRHNYLAWFQLKPGQPPKRLIYEASTLASGVSSRFKGSGCGAQFTLTISDVQCDDAATYYCLGIYDCSTGDCNVFGGGTEVVVE
2101A3	IGKV1S42*01	N/A	IGKJ1-2*01	DVVMTQTPASVEAAVGGTVTIKCQASQSISSWLSWYQQKPGQPPKLLIYQASKLASGVPSRFKGSGCGTEYTLTISDLECADGATYYCQTYYGSGSSNYHAFGGGTEVVVK
2101B3	IGKV1S32*01	N/A	IGKJ1-2*01	AVVMTQTPSSVSEAVGGTVTIKCQASQTIGEALAWYQQKPGQPPKLLIYKASTVASGVPWRFKGSGCGSEYTLTISGVQCEDAATYYCQQGYSLTIIDNLFGGGTEVVVE
2101D12	IGKV1S10*01	N/A	IGKJ1-2*01	DVVMTQTPASVSAAVGGTVTINCQASQSINSWLSWYQQKPGQPPKRLINDASTLESGVPSRFKGSGCGTQFTLTISDLECADAATYYCQSHYFSRSIDYYNAFGGGTEVVVK
2131F4	IGKV1S12*01	N/A	IGKJ1-2*01	DPVMTQTPSPVSAAVGGTVSISCQSSQIVYNDNWLSWYQQKPGQPPKRLIYGTSNSASGVPSRFKGSGCGTQFTLTISDVQCDDAATYYCQGGYLVGDVYVFGGGTEVVVK
2131H12	IGKV1S17*01	N/A	IGKJ1-2*01	ALVMTQTPASVEAAVGGTVTINTQASETIIHYVAWYQQKPGQPPKLLMFRASDLESGVAGGAKGIGCGTEYTLTIIDLKGADGATYYSQSSYGSGSGSYGNALGGGTEGVVN

## Sheet: Supplemental Table 4
Supplemental Table 4. Orchitis and seroconversion data for immunized and challenged rabbits that demonstrated inhibition of T. pallidum dissemination.
Immunized and challenged rabbit #	Recipient rabbit orchitis status	Recipient rabbit seroconversion status	Antibodies cloned
209	Delayed orchitis	+	2091E9	2092D1	2092D3	2092E3	2092E4
210	No orchitis	-	2101A3	2101B3	2101D12
213	No orchitis	-	2131F4	2131H12

## Sheet: Supplemental Table 5
Supplemental Table 5. AlphaFold PTM and ipTM scores. Scores shown in red font indicate scores above the confidence threshold according to the following: a pTM score above 0.5 represents a confident prediction for the overall fold of the antibody-antigen complex and and an ipTM score above 0.8 indicates an accurate prediction of the relative positions of the subunits within the complex.
	Name	pTM	ipTM
	2091E9	0.56	0.43
	2092D1	0.57	0.44
	2092D3	0.55	0.42
	2092E3	0.75	0.82
	2092E4	0.57	0.44
	2101A3	0.75	0.89
	2101B3	0.56	0.43
	2101D12	0.58	0.45
	2131F4	0.75	0.85
	2131H12	0.61	0.5
